# Supplementary material for: Analysis of the Transmission of SARS-CoV-2 Delta VOC in Yantai, China, August 2021
Source: Front Med (Lausanne). 2022 May 30;9:842719. doi: 10.3389/fmed.2022.842719 (PMC9189276; doi:10.3389/fmed.2022.842719)
Supplement: Supplementary file 1 [file Table_1.XLSX]

## Sheet: Sheet1
strain	virus	gisaid_epi_isl	length	host	pangolin_lineage	GISAID_clade
hCoV-19/Shandong/Yantai_01/2021	betacoronavirus	EPI_ISL_8525417	29714	Human	AY.122	GK
hCoV-19/Shandong/Yantai_02/2021	betacoronavirus	EPI_ISL_8525418	29866	Human	AY.122	GK
hCoV-19/Shandong/Yantai_03/2021	betacoronavirus	EPI_ISL_8525419	29889	Human	AY.122	GK
hCoV-19/Shandong/Yantai_04/2021	betacoronavirus	EPI_ISL_8525420	29863	Human	AY.122	GK
hCoV-19/Shandong/Yantai_05/2021	betacoronavirus	EPI_ISL_8525421	29815	Human	AY.122	GK
hCoV-19/Shandong/Yantai_06/2021	betacoronavirus	EPI_ISL_8525422	29829	Human	AY.122	GK
hCoV-19/Shandong/Yantai_07/2021	betacoronavirus	EPI_ISL_8525423	29849	Human	AY.122	GK
hCoV-19/Shandong/Yantai_08/2021	betacoronavirus	EPI_ISL_8525424	29883	Human	AY.122	GK
hCoV-19/Shandong/Yantai_09/2021	betacoronavirus	EPI_ISL_8525425	29866	Human	AY.122	GK
hCoV-19/Shandong/Yantai_10/2021	betacoronavirus	EPI_ISL_8525426	29890	Human	AY.122	GK
hCoV-19/Shandong/Yantai_11/2021	betacoronavirus	EPI_ISL_8525427	29874	Human	AY.122	GK
hCoV-19/Shandong/Yantai_12/2021	betacoronavirus	EPI_ISL_8525428	29886	Human	AY.122	GK
hCoV-19/Shandong/Yantai_13/2021	betacoronavirus	EPI_ISL_8525429	29887	Human	AY.122	GK
